# Supplementary material for: Paravertebral Block Plus Thoracic Wall Block versus Paravertebral Block Alone for Analgesia of Modified Radical Mastectomy: A Retrospective Cohort Study
Source: PLoS One. 2016 Nov 9;11(11):e0166227. doi: 10.1371/journal.pone.0166227 (PMC5102399; doi:10.1371/journal.pone.0166227)
Supplement: S1 Data — (XLS) [file pone.0166227.s001.xls]

## Sheet: information
Obs	pecs	age	BMI	ASA	chronic pain history	long term usage of analgesics	Risk for PONV	Duration of operation	combine SCPB	Highest Ce	Intra-op ketamine	Time to first request of analgesics	Numbers of times of analgesis usage	Morphine used	Ketorolac used	Satisfaction	Hospital stay(hr)
1	0	60	19.97	2	N	N	1	69	0	1.7	0	720	0	0	0	4	44
2	1	74	25.28	3	N	N	2	84	0	2.5	0	638	4	0	0	4	45.8
3	0	62	22.43	2	Y	N	2	85	0	2.4	25	310	5	0	0	4	45.5
4	1	62	21.26	2	N	N	2	86	0	2.3	0	693	4	0	0	4	43
5	0	63	21.23	2	N	N	2	97	1	4	75	185	6	0	0	4	48
6	1	59	19.68	2	N	N	2	80	0	2.3	0	720	5	0	0	4	44.7
7	0	56	25.51	2	N	N	1	120	1	1.7	0	25	3	0	30	4	45
8	1	56	25.96	2	N	N	2	92	1	2.7	0	720	0	0	0	4	44.5
9	0	55	24.9	2	N	N	2	85	1	2	0	35	7	4	30	4	43.6
10	1	51	26.79	2	N	N	2	100	0	2.3	0	720	5	0	30	4	67
11	1	49	19.56	2	N	N	2	89	0	2	0	195	3	0	0	4	42.5
12	1	44	31.04	2	N	N	2	105	1	2	0	683	3	0	0	4	45.5
13	1	42	17.21	2	N	N	2	102	1	2.3	0	141	5	0	0	4	46.75
14	0	52	25.57	1	N	N	2	125	1	2.5	25	645	6	0	0	4	48
15	0	48	20.37	2	N	N	2	90	0	2.5	25	14	5	4	0	3	46
16	0	36	20.59	2	N	N	2	110	0	2.8	50	601	5	0	0	4	46.7
17	1	37	17.65	2	N	N	3	100	1	2.2	25	560	1	0	30	4	48.5
18	0	51	26.12	2	N	N	2	77	1	3.2	50	272	6	0	0	4	43.1
19	0	58	22.68	3	N	N	2	69	0	2	0	165	5	0	0	3	46.5
20	1	62	27.74	2	N	N	2	95	0	1.5	0	720	3	0	0	4	42
21	1	51	27.72	2	N	N	2	105	0	2.5	25	327	4	0	0	4	26.3
22	1	52	28.62	2	N	N	2	95	1	1.8	0	720	3	0	30	4	42.5
23	1	42	20.99	1	N	N	2	73	0	2	0	720	3	0	0	4	43.9
24	1	59	28.32	3	N	N	2	105	0	2	0	720	4	0	0	4	44
25	1	53	21.39	1	N	N	2	88	0	2	0	645	3	0	0	4	24
26	1	69	23.68	3	N	N	2	98	1	2.8	0	257	1	0	0	4	41.5
27	0	43	21.23	2	N	N	2	81	1	1.5	0	140	5	0	0	4	44.2
28	1	50	23.89	2	N	N	1	97	1	1.8	0	720	3	0	0	4	47.5
29	0	54	24.79	2	N	N	2	145	1	2.8	50	118	5	0	0	4	27
30	0	55	30.87	2	N	N	1	85	1	1.8	0	17	4	0	30	4	45
31	0	41	20.69	2	N	N	2	69	1	3	0	210	5	0	0	4	46.5
32	0	44	24.87	1	N	N	1	88	0	2.5	25	75	5	0	0	2	47
33	0	47	23.77	1	N	N	2	98	1	2	0	35	12	0	90	4	96
34	0	51	21.62	1	N	N	2	73	1	2.5	25	260	4	0	0	4	42.5
35	1	45	22.82	2	N	N	3	80	1	2.5	25	720	3	0	90	4	45
36	1	38	22.93	2	N	N	2	91	1	2.2	25	720	0	0	0	4	44
37	0	41	20.72	2	N	N	2	63	0	2.6	25	151	5	0	0	4	47.6
38	1	44	20.04	2	Y	N	2	138	1	2.3	0	681	4	0	0	4	47
39	1	38	17.91	2	N	N	1	80	1	2.2	0	720	6	0	30	4	68
40	0	72	26.98	2	N	N	2	85	1	2.2	0	471	4	0	0	4	45.7
41	1	66	24.49	3	N	N	2	97	0	2.3	0	720	4	0	0	4	45
42	0	56	29.1	2	N	N	2	98	0	3	0	135	4	0	0	4	45.5
43	0	46	25.34	2	N	N	2	115	1	3	50	193	5	0	0	4	43.5
44	1	55	25.12	2	N	N	2	107	0	2.2	0	560	4	0	0	4	44
45	0	47	18.96	2	N	N	1	77	1	2.5	0	323	3	0	0	4	46
46	1	52	22.52	2	N	N	2	113	0	2.5	0	720	3	0	0	4	43
47	0	39	21.03	2	N	N	1	102	1	2	0	155	4	0	0	4	44
48	0	57	24.76	2	N	N	2	120	1	3.5	0	15	10	3	30	4	72
49	1	64	24.21	2	N	N	2	115	0	2.5	0	720	5	0	0	4	48
50	0	60	22.05	2	N	N	2	110	0	2.3	25	140	4	0	0	4	41.5
51	0	58	19.62	2	N	N	2	95	1	1.8	0	180	4	0	0	4	44
52	0	51	24.04	2	N	N	1	101	1	2.5	0	163	5	0	0	4	48.5
53	1	37	22.61	1	N	N	1	84	0	1.5	25	245	4	0	0	4	24
54	0	33	20.75	2	N	N	2	115	1	3.5	50	150	5	0	0	4	46
55	0	60	25.58	2	N	N	2	81	0	2	0	360	3	0	0	4	45
56	0	57	21.92	2	N	N	3	80	1	3	0	720	5	0	0	4	44
57	0	57	20.72	2	N	N	2	100	1	3	0	150	6	0	0	4	46
58	0	45	22.09	2	N	N	2	80	0	2.5	25	100	5	0	30	3	39
59	0	50	19.74	2	N	N	2	80	0	3.3	25	720	6	0	0	4	47
60	0	38	20.75	1	N	N	1	79	1	3	0	206	6	0	0	4	42
61	0	51	21.99	1	N	N	2	95	0	2.5	0	160	5	0	0	4	48
62	0	46	28.15	2	N	N	1	113	0	3	25	433	6	5	0	4	44.7
63	1	49	20.45	2	Y	N	2	70	1	2.1	0	689	4	0	0	4	43
64	0	54	19.76	2	N	N	1	68	1	1.8	0	421	6	0	0	4	44.8
65	1	45	20.5	2	N	N	2	102	1	2.6	25	437	5	0	30	4	43
66	1	57	22.35	2	N	N	2	92	0	2.7	0	311	4	0	0	4	48
67	1	49	19.83	2	N	N	2	78	1	2.3	25	450	3	0	30	4	43
68	0	67	30.77	3	N	N	2	93	1	2.8	0	416	6	0	0	4	43.3
69	1	51	23.23	2	N	N	2	69	0	2.5	25	480	4	0	0	4	45
70	1	47	21.21	2	N	N	2	100	0	1.8	0	15	2	3	60	3	42.75
71	1	48	23.34	2	N	N	2	123	0	2.8	25	606	3	0	0	4	44.3
72	1	44	20.41	1	N	N	2	130	0	2.5	25	202	3	0	0	4	43.5
73	0	64	28.33	2	N	N	2	150	0	2.8	0	424	6	0	0	4	44.3
74	1	42	22.31	1	N	N	2	140	0	2.8	0	303	3	0	0	3	67.75
75	0	53	21.64	2	N	N	1	125	0	3	50	136	7	0	0	4	43.5
76	1	45	19.39	1	N	N	2	95	0	2.3	25	635	3	0	0	4	71
77	0	41	19.63	2	N	N	3	110	0	3	50	180	6	0	0	2	53
78	0	66	22.99	2	N	N	1	88	0	2.2	0	475	4	0	0	4	44.1
79	1	61	25.72	2	N	N	2	85	0	2.5	25	648	4	0	0	4	48
80	0	65	22.64	2	N	N	1	135	0	2.6	50	100	5	0	0	4	50.5
81	0	47	23.68	2	N	N	2	94	1	2.5	0	720	2	0	0	4	50
82	1	67	25.67	2	N	N	2	115	0	2.7	25	160	3	0	0	4	43
83	0	41	21.47	1	N	N	2	160	1	2.5	0	258	5	0	0	4	45
84	1	58	19.03	1	N	N	2	122	0	2.5	0	686	5	0	0	4	44
85	0	45	26.48	2	N	N	2	90	1	3.5	25	180	5	0	0	4	44
86	1	59	28.63	2	Y	N	1	119	1	2	25	630	3	0	0	4	69
87	1	58	24.61	2	N	N	1	90	1	2.3	0	516	3	0	0	4	43
88	0	44	17.54	2	N	N	2	137	1	2.5	0	700	4	0	0	4	41
89	0	44	22.69	1	N	N	2	99	0	2	0	480	5	0	0	3	42.5
90	1	67	21.59	2	N	N	2	56	1	2.1	0	451	5	0	0	4	46.5
91	0	50	22.76	2	N	N	2	85	1	3.8	0	451	6	0	0	4	45.3
92	0	70	22.99	2	N	N	1	82	1	3	50	720	5	0	0	4	44
93	1	53	22.4	2	N	N	2	89	1	2.3	0	701	4	0	0	4	44
94	1	54	23.11	2	N	N	2	110	1	2.2	0	630	3	0	0	4	46
95	0	42	24.92	2	Y	N	2	92	1	2.8	0	720	7	0	0	4	43
96	1	44	23.44	1	Y	N	2	99	0	2.2	0	480	4	0	0	4	44
97	0	57	20.49	2	N	N	2	67	1	4	50	38	6	0	30	4	42.5
98	0	45	19.3	2	N	N	2	56	0	1.8	25	159	5	0	0	3	42
99	1	74	24.61	2	N	N	2	120	1	2	0	460	4	0	30	4	43.3
100	0	39	22.09	2	N	N	3	124	1	3.5	50	145	6	0	0	4	46
